# Supplementary material for: Association between body mass index and frailty for middle-aged and older adults in Japan: a cross-sectional study of the Osaka health disparity solution program
Source: BMC Public Health. 2026 Apr 23;26:1557. doi: 10.1186/s12889-026-27331-2 (PMC13173948; doi:10.1186/s12889-026-27331-2)
Supplement: Supplementary file 2 — Supplementary Material 2. [file 12889_2026_27331_MOESM2_ESM.xlsx]

## Sheet: S-Tab1
		Self-reported			Measured										Bland-Altman analysis(p value)			Intraclass Correlation Coefficients
		Average	SD		Average	SD		Difference (95%CI)							Fixed error	Proportional error		ICC(1,1) (95%CI)						p value
	Height[cm]	155.002	7.5605		154.533	7.5821		0.468273	(	0.342107	-	0.594439	)		<0.001	0.736		0.98	(	0.976	-	0.983	)	0
	Weight[kg]	54.168	9.0786		53.6801	9.17321		0.487751	(	0.362329	-	0.613173	)		<0.001	0.138		0.986	(	0.984	-	0.989	)	0
	BMI[kg/m2]	22.4994	3.08573		22.4333	3.16175		0.0671	(	-0.0088	-	0.143	)		0.083	0.046		0.962	(	0.955	-	0.968	)	0
	<65 years (n=106)
	Height[cm]	158.419	7.6032		158.269	7.69031		0.15	(	-0.0256	-	0.3256	)		0.093	0.329		0.993	(	0.989	-	0.995	)	0
	Weight[kg]	56.921	11.264		56.5047	11.361		0.41604	(	0.1918	-	0.6403	)		<0.001	0.558		0.994	(	0.991	-	0.996	)	0
	BMI[kg/m2]	22.6198	3.842		22.4972	3.89479		0.12259	(	0.0278	-	0.2173	)		0.012	0.273		0.991	(	0.988	-	0.994	)	0
	≥65 years (n=392)
	Height[cm]	154.078	7.2877		153.523	7.23778		0.55434	(	0.402	-	0.7066	)		<0.001	0.518		0.975	(	0.969	-	0.979	)	0
	Weight[kg]	53.423	8.2402		52.9163	8.33974		0.50714	(	0.3594	-	0.6549	)		<0.001	0.185		0.982	(	0.978	-	0.985	)	0
	BMI[kg/m2]	22.4669	2.85204		22.4148	2.93842		0.0521	(	-0.041	-	0.1451	)		0.272	0.065		0.948	(	0.936	-	0.957	)	0
